# Supplementary material for: Mitochondrial Uncoupling Proteins (UCP1-UCP3) and Adenine Nucleotide Translocase (ANT1) Enhance the Protonophoric Action of 2,4-Dinitrophenol in Mitochondria and Planar Bilayer Membranes
Source: Biomolecules. 2021 Aug 9;11(8):1178. doi: 10.3390/biom11081178 (PMC8392417; doi:10.3390/biom11081178)
Supplement: Supplementary file 1 [file biomolecules-11-01178-s001.zip]

Archive with 1 entries (1 files):
- biomolecules-1287846-supplementary.pdf
